# Supplementary material for: Effect of IL-17A on the immune response to pulmonary tuberculosis induced by high- and low-virulence strains of Mycobacterium bovis
Source: PLoS One. 2024 Jul 18;19(7):e0307307. doi: 10.1371/journal.pone.0307307 (PMC11257284; doi:10.1371/journal.pone.0307307)
Supplement: S2 File — DOI: 10.6084/m9.figshare.25549399. (XLSX) [file pone.0307307.s002.xlsx]

## Sheet: 534 CFUs
CFUs
M. bovis 534
534	0.0001		0.001		0.01		0.1								prom	ds	n
D1	c	c	1	1	2	2	3	3	UFCs	prom	DE			1	0.225	0.0365718	3
R1			0.096		0.25	0.27	0.4	0.5	0.26	0.225	0.0365718			3	0.136	0.0304959	5
R2					0.3	0.19	0.9	0.9	0.245					7	0.182	0.0490663	5
R3			0.073	0.059	0.21	0.26	0.3	0.3	0.235					14	0.039	0.0159687	5
R4					0.18	0.15	0.3		0.165					21	0.004625	0.00228674	4
R5						0.22	0.3	0.5	0.22					28	0.00025	0.000288675	4
														60	0.0002	0.000141421	5
534	0.0001		0.001		0.01		0.1							120	0.000283333	0.000317543	5
D3	c	c	1	1	2	2	3	3	UFCs	prom	DE
R1			0.088	0.071	0.14	0.16	0.3	0.1	0.15	0.136	0.0304959
R2					0.17	0.15	0.1	0.5	0.16
R3					0.13	0.19	0.1	0.3	0.16
R4					0.08	0.16	0.2	0.2	0.12
R5					0.11	0.07	0.4	0.4	0.09
534	0.0001		0.001		0.01		0.1
D7	c	c	1	1	2	2	3	3	UFCs	prom	DE
R1					0.17	0.14	0.4	0.6	0.155	0.182	0.0490663
R2			0.108		0.23	0.23	0.3	0.4	0.23
R3					0.21	0.19	0.1	0.4	0.2
R4					0.11	0.11		0.6	0.11
R5					0.26	0.17	0.4	0.2	0.215
534	0.0001		0.001		0.01		0.1
D14	c	c	1	1	2	2	3	3	UFCs	prom	DE
R1			0.023	0.022	0.05	0.05	0.2	0.2	0.05	0.039	0.0159687
R2			0.027	0.022	0.03	0.09	0.1		0.06
R3			0.029	0.016	0.05	0.02			0.035
R4					0.03				0.03
R5			0.02	0.016	0.02	0.02			0.02
534	0.0001		0.001		0.01		0.1
D21	c	c	1	1	2	2	3	3	UFCs	prom	DE
R1			0.006	0.006	0.02	0.01			0.006	0.004625	0.00228674
R3			0.002	0.002					0.002
R4			0.006	0.008	0.01	0.03			0.007
R5			0.002	0.005		0.03			0.0035
534	0.0001		0.001		0.01		0.1
D28	c	c	1	1	2	2	3	3	UFCs	prom	DE
R1			0.001	0					0.0005	0.00025	0.000288675
R2			0.001	0					0.0005
R3			0	0					0
R4			0	0					0
534	0.0001		0.001
D60	C	C`	1	1`					UFCs	prom	DE
R1		0.0001		0.002					0.0001	0.0002	0.000141421
R2	0.0001		0.001	0.001					0.0001
R3		0.0004	0.002	0.002					0.0004
R4										contminada
R5	0.0002		0.001						0.0002
534	0.0001		0.001
D120	C	C`	1	1`					UFCs	prom	DE
R1	0.0006	0.0007	0.004	0.001					0.00065	0.000283333	0.000317543
R2
R3	0.0001			0.001					0.0001
R4		0.0001							0.0001
R5			0.001

## Sheet: 04-303 CFUs
CFUs M. bovis 04-303
303	0.0001		0.001		0.01		0.1								prom	ds	n
D1	c	c	1	1	2	2	3	3	UFCs	prom	DE			1	0.124	0.0188414	3
R1			0.055		0.08	0.13		0.3	0.105	0.124	0.0188414			3	0.065	0.0310242	5
R2			0.017		0.15	0.1	0.2	0.3	0.125					7	0.4625	0.23585	4
R3			0.077	0.062	0.14	0.14	0.3	0.4	0.14					14	5.28	2.44377	5
R4			0.051	0.034	0.08	0.13	0.1	0.2	0.105					21	286.25	109.116	4
R5				0.044	0.16	0.13	0.2	0.4	0.145
303	0.0001		0.001		0.01		0.1
D3	c	c	1	1	2	2	3	3	UFCs	prom	DE
R1			0.065		0.11		0.3		0.11	0.065	0.0310242
R2					0.06				0.06
R3			0.037	0.047	0.06	0.09	0.1	0.3	0.075
R4			0.045	0.041	0.07	0.04	0.1		0.055
R5			0.047	0.039	0.01	0.04		0.1	0.025
303	0.0001		0.001		0.01		0.1
D7	c	c	1	1	2	2	3	3	UFCs	prom	DE
R1					0.27	0.35	0.8	0.8	0.8	0.4625	0.23585
R2							0.5	0.4	0.45
R3					0.1	0.17	0.4	0.2	0.3
R4			0.05	0.05	0.13	0.09	0.3	0.3	0.3
R5	0.0013	0.0004	0.001	0.001	0.01
303	0.01		0.1		1		10
D14	2	2	3	3	4	4	5	5	UFCs	prom	DE
R1			7.1	6.6	18	19	20	50	6.85	5.28	2.44377
R2			5.2	5.3	13	16	10	60	5.25
R3			2.6	2.5	6	5	10	30	2.55
R4			4	2.6	7	10	20	10	3.3
R5			8.9	8	19	24	60	20	8.45
303	0.1		1		10		100
D21	3	3	4	4	5	5	6	6	UFCs	prom	DE
R1					340	300	1100	1900	320	286.25	109.116
R2			77	70	250	180	500	700	215
R3					460	390	1400	500	425
R4			60	47	230	140	500	400	185

## Sheet: Granuloma area M.bovis 534
	Granuloma Area
	534 strain
																								Área granuloma µ2
		534 D14				534 D21				534 D28				534 D60				534 D120				534	D14	3828.81	1158.8
																							D21	9551.17	2254.43
		R1	R2	r3		R1	R2	R3		R1	R2	R3		R1	R2	R3		R1	R2	R3			D28	5454.31	657.643
	TOTAL	2874.05	5118.06	3494.31		8850.51	12072.7	7730.27		5445.74	6116.2	4801		5727.91	5626.54	10399.9			8350.87	7394.83			D60	7251.45	2727.1
																							D120	7872.85	676.022
		2357.87	3078.99	3007.98		2950.07	8696.14	3921.4		5998.47	6940.31	3198.09		2800.38	4970.32	11026.7			8124.7	10246.6
		1128.67	6137.23	4832.65		11721.6	6451.91	17867.6		3243.98	3376.19	11571.9		6048.73	5809.45	12147.7			8577.05	4543.11
		3922.49	7205.81	5218.34		40545.9	8307.17	8158.57		4912.41	5264.23	7272.46		2680.19	6019.23	8025.27
		2299.96	6125.21	2954.44		7694.21	6398.37	5371.31		7097.64	4183.63	8072.25		4160.69	4402.16
		2232.22	10407.2	3740.03		24038.7	2992.68	3332.49		4728.85	5803.99	7270.27		6071.67	6931.57
		2684.56	3394.76	3083.36		13034.9	4637.07			2294.5	20296.5	3283.32		10425.8
		5492.58	1959.06	1896.79		4528.9	8911.38			1974.36	2793.82	3537.9		6674.8
			3952	2709.69		9913.32	4146.48			1685.91	3555.38	2841.9		6961.06
			3802.31	3246.17		4819.54	52321.1			2573.12	3776.09	3088.83
				4104.96		4575.88	7192.7			3123.79	8397.86	2710.79
				5802.89		12349.9	11269.3			2905.27	5022.76	3581.6
				4104.96		6595.04	11311.9			11472.5	3063.7	2731.55
				5802.89		8558.47	5751.54			10903.2	5534.11	1372.33
				2582.95		12041.7	2492.26			9562.59	4539.82	2755.58
				1397.46		8085.37	6005.03			9405.25	4901.48	8923.4
				1786.43		4951.74	3784.82			5250.03	3264.74	5097.06
				5717.66		4271.04	13723.3				6328.44	2800.38
				2063.96		3242.88	7374.08				2939.14	1529.67
				2338.2		6628.91	10903.2				8573.77	5054.45
						6491.24	12219.8				8617.47	1602.87
						17940.8	8217.58				4971.41	7605.71
						6369.96	29323.7				4809.71	4389.04
						8742.03	10820.2				5090.51	1413.85
						10863.9	12780.3				9256.66	8747.5
						5837.86	27539.4				11565.4	7883.23
						7817.68	11596				8000.14	5236.91
						14392	13664.3				5182.28	11279.1
						4909.13	23895.5				8794.47	3646.07
						6804.82	17929.9				8544.26	2346.94
						7876.68	11524.9				3057.15	3184.98
						4453.51					4886.19
						6666.05					4386.86
						10445.4
						4018.65
						6612.52
						2383
						5964.6
						11219
						10500
						4442.58
						9605.2
						6816.84

## Sheet: Granuloma area 04-303
	Granuloma Area
	04-303 strain
												Área granuloma µ2
		303 D14				303 D21				303	D14	5090.28	1271.01
											D21	13148.2	3214.47
		R1	R2	R3		R1	R2	R3
	TOTAL	4130.04	4609.19	6531.61		10309.7	16638.7	12496.3
		6778.05	2855.29	7992.95		3522.54	9055.87	12687.3
		5160.05	544.931	8075.06		7955.07	17407.3	17832.9
		2608.95	1668.39	16825.7		6193.8	8644.91	12167.2
		4169.1	1340.87	7113.03		3669.31	21898.5	8582.07
		6778.05	2627.61	5644.33		37867.4	16805.5	11907.2
		5160.05	1089.86	3638.16		4212.38	16786.7	15826.7
		5303.75	2504.45	4420.1		8747.66	9070.99	8470.61
		1994.04	4613.25	5644.33			8690.56
		2929.94	14225.1	3638.16			40492.5
		2164.79	3788.4	4420.1			16584.6
		4088.85	4037.53	4478.89			15657.2
		2478.32	2200.26	5540.76			18570
		2817.03	4754.27	3849.05
		5389.6	8270.93	6581.66
			4995.76	6000.74
			2665.64	6213.59
			4995.76	12224.5
			2665.64	7049.19
			3359.92	6659.74
			7965.59	4626.03
			11212.9	6527.75
			9799.96
			3828.96

## Sheet: Necrosis 04-303
Pneumonia and necrosis
04-303 strain																										303	Neumonía
																									D14	R1	0	0
	D14 R1				D14 R2				D14 R3				D21 R1				D21 R2				D21 R3					R2	0	0
	ATOTAL	4.32393e+07			ATOTAL	4.603e+07			ATOTAL	3.60764e+07			ATOTAL	6.1358e+07			ATOTAL	6.06329e+07			ATOTAL	5.91266e+07				R3	825411	2.36077	275137	0.786924	1.36299
	espacio vacío	1.67302e+06			espacio vacío	1.61501e+06			espacio vacío	1.11277e+06			espacio vacío	1.81308e+06			espacio vacío	1.24493e+06			espacio vacío	2.97979e+06			D21	R1	1.32596e+06	2.22682
	A tot-Esp Vacío	4.15662e+07	porcentaje		A tot-Esp Vacío	4.4415e+07	porcentaje		A tot-Esp Vacío	3.49636e+07	porcentaje		A tot-Esp Vacío	5.95449e+07	porcentaje		A tot-Esp Vacío	5.9388e+07	porcentaje		A tot-Esp Vacío	5.61468e+07	porcentaje			R2	2.48999e+06	4.19274
	Necrosis	121192	0.291564		Necrosis	137915	0.310514		Necrosis	586701	1.67803		Necrosis	4.2117e+06	7.07316		Necrosis	9.02436e+06	15.1956		Necrosis	8.45824e+06	15.0645			R3	2.60115e+06	4.63276	2.13903e+06	3.68411	1.28108
	Neumonía				Neumonía				Neumonía	825411	2.36077		Neumonía	1.32596e+06	2.22682		Neumonía	2.48999e+06	4.19274		Neumonía	2.60115e+06	4.63276
																										303	Necrosis	porcentaje
	micras cuadradas				micras cuadradas				micras cuadradas				micras cuadradas				micras cuadradas				micras cuadradas				D14	R1	121192	0.291564
																										R2	137915	0.310514
	espacio vacío	Necrosis	Neumonía		espacio vacío	Necrosis	Neumonía		espacio vacío	Necrosis	Neumonía		espacio vacío	Necrosis	Neumonía		espacio vacío	Necrosis	Neumonía		espacio vacío	Necrosis	Neumonía			R3	586701	1.67803	281936	0.760037	0.795065
	322775	2608.95			982398	3433.81			256999	22654.8	15135.8		341914	51267.7	44707		537943	13459.1	324691		124873	128861	126661		D21	R1	4.2117e+06	7.07316
	277896	4169.1			217395	3587.77			162701	19355.3	6671.68		320836	94008	266026		138256	13150.8	250776		41166.8	113703	1.05025e+06			R2	9.02436e+06	15.1956
	749576	1105.73			154546	66069.9			378903	18377.4	22420.6		457133	48449.6	59897.9		381461	16761.5	211074		2.04942e+06	436441	82458.5			R3	8.45824e+06	15.0645	7.23143e+06	12.4444	4.65211
	110266	776.34			189576	14738.3			176137	13255.6	14266.2		269315	10464.9	174616		187274	43077.8	325391		284738	69845.5	432949
	212509	1999.64			71091.2	7304.32			138027	18634.3	20278.2		102106	17847.6	151440			50621.9	196495		355407	51492.5	330373
		3552.32				2974.47				36197.7	9999.12		222946	14060.8	331413			175834	257994		124186	122935	432800
		6702.47				5542.59				33149.1	13386.3		98826.9	29486.6				61424.4	272201			999477	145654
		2707.86				1785.61				17013.2	48013.7			304716	157913			87417.8	302125			393698
		2471.78				6498.09				28776.7	47020.3			42549.4	109082			177169	269907			161072
		1011.48				6095.22				20671.7	28502.6			49741.3	15102.9			155770	79332.6			204149
		2437.26				3645.52				15303	8580.96			61996.8	15763.4			39628.6				733006
		3702.55				6498.09				10423.2	24463.9			82897.3				590525				289431
		2881.42				6095.22				6475.7	36748			64022.3				587678				213883
		11022.7				3645.52				13167	35439.3			53909.6				94741.8				408280
		17622.6								5098.21	15540.9			21619.6				34990.6				438633
		6408.54								12454.1	24642.4			213232				96268.2				210651
		10177.3								40421.3	24017.8			24012				22059.9				181561
		6512.12								17816.3	31349.6			25347.7				84056.8				278565
		3804.26								21192.2	29713.7			97736				97750.7				72223.2
		4768.15								13800.9	32167.5			102.743				161201				81827
		8796.35								26040.4	70923.2			60910.8				94213.5				101517
		4335.19								76128.2	225723			122218				465167				33733.9
		9665.07								47916.6	40406.4			209034				100510				82978.7
		1952.98								52378.1				66781.6				82178.1				659984
														84643.8				79668.2				988165
														175437				16287.4				398924
														40993.6				38887.6				180805
														33273.4				797983				57631
														483543				114297				136246
														153906				31338.3				49214.5
														143969				93789.1				64235.8
														111180				43108				28908.7
														19109.8				68192.9				30746.4
														53161.1				491451				55414.1
														1174.17				145540
														155124				148144
														45573				81971.8
														104913				28639.6
														50563.3				200679
														46820.5				9237.45
														12240.9				6265.29
														125491				83648
														35049.3				35261.6
														13620.5				39018.3
														13371				17975.6
														542135				108709
																		53653.2
																		20805.1
																		14016.6
																		47328.3
																		179969
																		1.36879e+06
																		210119
																		81615.3
																		67087.3
																		107366
																		18249
																		56530.2
																		708048
																		42287.7
																		22742.9
