# Supplementary material for: Effect of IL-17A on the immune response to pulmonary tuberculosis induced by high- and low-virulence strains of Mycobacterium bovis
Source: PLoS One. 2024 Jul 18;19(7):e0307307. doi: 10.1371/journal.pone.0307307 (PMC11257284; doi:10.1371/journal.pone.0307307)
Supplement: S3 File — DOI: 10.6084/m9.figshare.25549399. (XLSX) [file pone.0307307.s003.xlsx]

## Sheet: Non-infceted 
zonas	ip	isp	Prom zona	Prom Ratón	ip	isp	Prom zona	Prom Ratón	ip	isp	Prom zona	Prom Ratón
R1	53156	0	26578		2244996	8146	1126571		2046722	7032	1026877
	146477	0	73238.5		4090414	6099	2.04826e+06		2726211	12781	1369496
	212355	1070	106712	68843	4207985	25746	2.11687e+06	1.7639e+06	2741549	17471	1379510	1.25863e+06
R2	197920	188	99054		3103960	29653	1.56681e+06		1185497	13695	599596
	294707	2592	148650		3757559	40686	1.89912e+06		1009410	12663	511036
	112438	195	56316.5	101340	2883524	46291	1.46491e+06	1.64361e+06	2066351	31243	1048797	719810
Prom día				85091.5				1.70375e+06				989219
DS Día				22978.8				85054.7				381002

## Sheet: M.bovis 534
																Intensidad Total de Expresión
Día		IN				IPB				IPV					Día	IN	DS	IPB	DS	IPV	DS
1	zonas	ip	isp	Prom zona	Prom Ratón	ip	isp	Prom zona	Prom Ratón	ip	isp	Prom zona	Prom Ratón		0	85091.5	22978.8	1.70375e+06	85054.7	989219	381002
	R1	894219	163336	528778		13510468	4960124	9235296		1738310	493449	1.11588e+06			1	1.01457e+06	36308.8	1.03309e+07	2.34527e+06	4.40562e+06	68135.2
		1269363	336000	802682		13387655	5218816	9.30324e+06		3525850	725789	2.12582e+06			3	1.46669e+06	503127	8.92385e+06	2.4415e+06	1.46669e+06	503127
		1222463	250238	736350		9799023	4071226	6.93512e+06	8.49122e+06	2995340	839475	1.91741e+06			7	749686	290027	1.09463e+07	598080	3.89731e+06	1.40016e+06
	R2	1808061	496611	1152336		15347869	4767785	10057827		7786179	1251134	4.51866e+06			14	1.18176e+06	414438	6.88604e+06	416758	3.15036e+06	1.16006e+06
		1650812	212307	931560		14458176	4266524	9362350		5149318	650883	2.9001e+06			21	1.21132e+06	91436.6	9.08729e+06	1.25395e+06	5.26442e+06	1.03521e+06
		1818501	255190	1.03685e+06	1040247	15564646	2773875	9.16926e+06	9.52981e+06	10069847	1815461	5942654	4.4538e+06		28	1.01345e+06	145887	9.44482e+06	2.00041e+06	4.56451e+06	263039
	R3	2280985	312541	1296763		20937301	5709563	13323432		7104060	1354829	4.22944e+06			60	1.26432e+06	73317.1	7.36853e+06	1.40421e+06	4.47807e+06	75153.4
		1060171	132049	596110		20547011	5333827	12940419		5764391	1252679	3508535			120	454867	95011.5	5.56106e+06	1.87289e+06	1.2855e+06	413680
		1729809	417837	1073823	988899	20485341	4817791	12651566	1.29718e+07	9214933	1453784	5.33436e+06	4357446
	Prom día				1.01457e+06				1.03309e+07				4.40562e+06
	DS Día				36308.8				2.34527e+06				68135.2
3
	zonas	ip	isp	Prom zona	Prom Ratón	ip	isp	Prom zona	Prom Ratón	ip	isp	Prom zona	Prom Ratón
	R1	1788115	1140095	1464105		12015951	4849762	8.43286e+06		1788115	1140095	1464105
		3567695	1932592	2.75014e+06		24747767	4338858	1.45433e+07		3567695	1932592	2.75014e+06
		1840238	665986	1253112	1.82245e+06	12213838	5735308	8974573	1.06502e+07	1840238	665986	1253112	1.82245e+06
	R3	1709269	264438	986854		8774973	5268670	7.02182e+06		1709269	264438	986854
		2275172	533339	1.40426e+06		6909989	3840052	5.37502e+06		2275172	533339	1.40426e+06
		1388666	494662	941664	1.11092e+06	11407315	6983678	9.1955e+06	7.19745e+06	1388666	494662	941664	1.11092e+06
	Prom día				1.46669e+06				8.92385e+06				1.46669e+06
	DS Día				503127				2.4415e+06				503127
7
	zonas	ip	isp	Prom zona	Prom Ratón	ip	isp	Prom zona	Prom Ratón	ip	isp	Prom zona	Prom Ratón
	R1	589209	180038	384624		11596931	4104367	7850649		3691293	734877	2213085
		650965	236415	443690		17006061	8052102	1.25291e+07		2363965	312113	1338039
		1387579	203261	795420	541244	15870441	6200155	11035298	1.04717e+07	6391399	1870345	4130872	2.56067e+06
	R2	2212485	479720	1.3461e+06		12693044	5817534	9255289		6423685	1207632	3.81566e+06
		1642827	110650	876738		12529098	8373829	1.04515e+07		5677951	1423240	3.5506e+06
		1800332	239432	1019882	1.08091e+06	24314891	5980069	15147480	1.16181e+07	6301887	1633100	3.96749e+06	3.77792e+06
	R3	1287176	358337	822756		13586134	7645145	1.06156e+07		7993876	2154597	5.07424e+06
		728424	216562	472493		12965734	5931320	9448527		7900884	2280539	5.09071e+06
		877450	293480	585465	626905	16443813	7923091	12183452	1.07492e+07	9449921	2340202	5.89506e+06	5.35334e+06
	Prom día				749686				1.09463e+07				3.89731e+06
	DS Día				290027				598080				1.40016e+06
14
	zonas	ip	isp	Prom zona	Prom Ratón	ip	isp	Prom zona	Prom Ratón	ip	isp	Prom zona	Prom Ratón
	R1	1001143	263528	632336		7201025	4989333	6095179		7361252	1843450	4602351
		2044515	1086690	1.5656e+06		7871050	5755378	6813214		5887334	1596096	3741715
				#DIV/0!	1098969	7568338	6162945	6.86564e+06	6.59134e+06	5504448	1631344	3567896	3970654
	R2	2424817	1356977	1890897		14680069	9791347	12235708		17094905	6074202	1.15846e+07
		2114194	702660	1408427		16761067	9404229	13082648		7399755	2278293	4839024
		2266031	923406	1.59472e+06	1.63135e+06	15120039	9690027	12405033		11249868	3827463	7.53867e+06
	R3	988103	304965	646534		13796407	6415081	10105744		2860036	788828	1824432
		1173811	392469	783140		6712334	3587805	5.15007e+06		4513385	1244155	2878770
		1710607	319869	1015238	814971	7986101	4586648	6.28637e+06	7.18073e+06	3586401	987648	2.28702e+06	2.33008e+06
	Prom día				1.18176e+06				6.88604e+06				3.15036e+06
	DS Día				414438				416758				1.16006e+06
21
	zonas	ip	isp	Prom zona	Prom Ratón	ip	isp	Prom zona	Prom Ratón	ip	isp	Prom zona	Prom Ratón
	R1	1779122	708041	1.24358e+06		7364828	4016632	5690730		8735025	2796757	5765891
		1767059	972171	1369615		9057370	5674851	7.36611e+06		8228890	3300190	5764540
		1217044	325332	771188	1.12813e+06	5808945	4606981	5207963		11151882	3977721	7.5648e+06	6.36508e+06
	R2	1520430	545782	1033106		13549735	7570440	1.05601e+07		8586453	3711940	6.1492e+06
		1135896	498017	816956		6854511	5580958	6.21773e+06		5293759	2395821	3844790
		2926663	1228530	2.0776e+06	1.30922e+06	9359321	6288732	7.82403e+06	8.20062e+06	7489691	3229937	5359814	5.11793e+06
	R6	781869	155965	468917		13407380	8382942	10895161		7506947	2030855	4768901
		3666175	836213	2251194		11189359	5762024	8.47569e+06		2675443	886982	1.78121e+06
		1390308	349189	869748	1.19662e+06	15624409	5477723	10551066	9.97397e+06	9789587	2971740	6.38066e+06	4310259
	Prom día				1.21132e+06				9.08729e+06				5.26442e+06
	DS Día				91436.6				1.25395e+06				1.03521e+06
28
	zonas	ip	isp	Prom zona	Prom Ratón	ip	isp	Prom zona	Prom Ratón	ip	isp	Prom zona	Prom Ratón
	R1	1447993	383883	915938		11927692	2256365	7.09203e+06		9077508	2654964	5866236
		1567908	329643	948776		12419744	2033929	7.22684e+06		7433159	1469051	4451105
		1160997	260659	710828	858514	17437095	6381069	11909082	8742649	6232877	1635478	3.93418e+06	4.75051e+06
	R2	1735901	571443	1153672		14301938	7123081	1.07125e+07		13201364	5045034	9123199
		1038677	347653	693165		14708022	8391435	1.15497e+07		17737358	5463843	1.16006e+07
		2695317	500106	1.59771e+06	1.14818e+06	17188807	8496600	1.28427e+07	1.17016e+07	17448549	6767430	1.2108e+07
	R3	1728460	640960	1184710		11842268	5645798	8744033		6851698	1676895	4.2643e+06
		1223820	257166	740493		10193844	4575936	7384890		8169695	2304270	5.23698e+06
		1746355	605145	1175750	1033651	11762031	3321149	7541590	7890171	5622299	1646217	3634258	4.37851e+06
	Prom día				1.01345e+06				9.44482e+06				4.56451e+06
	DS Día				145887				2.00041e+06				263039
60
	zonas	ip	isp	Prom zona	Prom Ratón	ip	isp	Prom zona	Prom Ratón	ip	isp	Prom zona	Prom Ratón
	R1	1529710	1660923	1.59532e+06		6931738	9794901	8.36332e+06		4857150	3695416	4276283
		1524518	1158733	1.34163e+06		4576799	5368171	4972485		6126662	3860776	4993719
		1169266	853824	1011545	1.31616e+06	6237846	7295070	6766458	6.70075e+06	4781263	3866003	4323633	4.53121e+06
	R2	1599484	1448624	1524054		4932690	7166122	6049406		10177622	5802687	7.99015e+06
		953115	952743	952929		7063222	9315691	8.18946e+06		10834696	7059432	8947064
		1313362	1007530	1160446	1.21248e+06	4235785	5823416	5.0296e+06	6422821	11424825	6458170	8.9415e+06
	R6	3316584	2355926	2836255		7660881	10591166	9.12602e+06		5070702	4623174	4846938
		2420702	1920056	2170379		8047188	10294596	9170892		4802471	2553091	3677781
		2575107	2084232	2.32967e+06		7434861	9863409	8649135	8.98202e+06	5922993	3577141	4750067	4.42493e+06
	Prom día				1.26432e+06				7.36853e+06				4.47807e+06
	DS Día				73317.1				1.40421e+06				75153.4
120
	zonas	ip	isp	Prom zona	Prom Ratón	ip	isp	Prom zona	Prom Ratón	ip	isp	Prom zona	Prom Ratón
	R1	759498	31684	395591		7067136	396300	3731718		1823383	98779
	d83	846717	98865	472791		8902858	557587	4.73022e+06		1563228	81086
		577889	11452	294670	387684	8112580	383908	4248244	4.23673e+06	1315864	59948	961081	961081
	R1	628427	41318	334872		5366468	375854	2871161		2153309	134838
		476175	41783	258979		3694763	230936	1.96285e+06		3338773	139612
		1775375	169226	972300	522051	7261323	597600	3.92946e+06		702233	7281	1.14407e+06	1.14407e+06
	R2	2157205	627697	1392451		8074591	2169710	5.12215e+06		3017966	484728
		1272801	219026	745914		16530796	3434173	9.98248e+06		3455364	746443
		1759155	248742	1.00395e+06		9803342	1299762	5551552	6.8854e+06	2665790	461448	1751347	1751347
	Prom día				454867				5.56106e+06				1.2855e+06
	DS Día				95011.5				1.87289e+06				413680

## Sheet: M-bovis 04-303
																								Intensidad Total de Expresión
Día		IN				IPB				IPV				Granulomas				Neumonia					Día	IN	DS	IPB	DS	IPV	DS	G	DS	N	DS
1	zonas	ip	isp	Prom zona	Prom Ratón	ip	isp	Prom zona	Prom Ratón	ip	isp	Prom zona	Prom Ratón	ip	isp	Prom zona	Prom Ratón	ip	isp	Prom zona	Prom Ratón		0	85091.5	22978.8	1.70375e+06	85054.7	989219	381002	0	0	0	0
	R1	954874	284426	619650		5511380	2499122	4005251		3653601	800156	2.22688e+06											1	1019759	286386	1.16586e+07	268761	3.49958e+06	1.28345e+06
		515238	152930	334084		10956636	4784446	7870541		3684339	895545	2289942											3	1.27742e+06	415449	8.74486e+06	959214	3.48687e+06	692138
		2054102	941950	1498026	817253	5309290	2921931	4.11561e+06		2769471	1028814	1.89914e+06	2.13865e+06				#DIV/0!				#DIV/0!		7	841239	101177	6.8526e+06	1.01181e+06	2.69581e+06	1.36092e+06
	R2	3545873	1808404	2.67714e+06		13072519	8624196	1.08484e+07		2577526	1018099	1.79781e+06											14	1.51369e+06	272080	1.68095e+07	7.48683e+06	1.51945e+07	4.66561e+06	1.86131e+06	542692
		1811784	584740	1198262		14165376	9640147	1.19028e+07		3898656	1834769	2.86671e+06											21	305789	47441.7	3.41813e+06	811976	1830965	599488	526019	167506	1.4328e+06	339951
		2542101	2318525	2430313		15400166	10189564	12794865	1.18487e+07	10217168	8582515	9.39984e+06	4.68812e+06				#DIV/0!				#DIV/0!
	R3	1830126	710770	1270448		10315510	7226378	8770944		5650005	2091822	3.87091e+06
		1928342	674144	1301243		10477383	4900858	7.68912e+06		6245437	1803861	4024649
		1793463	396743	1095103	1.22226e+06	26035615	9855708	1.79457e+07	1.14686e+07	4726282	1514370	3120326	3.67196e+06
	Prom día				1019759				1.16586e+07				3.49958e+06				#DIV/0!				#DIV/0!
	DS Día				286386				268761				1.28345e+06				#DIV/0!				#DIV/0!
3
	zonas	ip	isp	Prom zona	Prom Ratón	ip	isp	Prom zona	Prom Ratón	ip	isp	Prom zona	Prom Ratón	ip	isp	Prom zona	Prom Ratón	ip	isp	Prom zona	Prom Ratón
	R1	1722035	493792	1.10791e+06		13031969	7369444	1.02007e+07		4635512	1100679	2.8681e+06
		2393060	786770	1589915		7477500	4536981	6.00724e+06		3815353	1180431	2497892
		4032016	983392	2507704	1.73518e+06	12200647	4636036	8.41834e+06	8.20876e+06	4213872	1274458	2744165	2.70338e+06				#DIV/0!				#DIV/0!
	R2	1271255	316610	793932		21441927	8533539	14987733		5004209	969397	2986803
		1665241	521065	1093153		16657561	2709575	9683568		8313211	2385579	5349395
		1407787	363748	885768	924284	6898776	2872303	4.88554e+06	9.85228e+06	6048454	1370615	3.70953e+06	4.01524e+06				#DIV/0!				#DIV/0!
	R6	2025720	515204	1270462		12713269	3512016	8.11264e+06		6743254	2897022	4820138
		1828073	363247	1095660		12796487	4944957	8870722		6445373	1430167	3937770
		1735375	569097	1152236	1172786	11907213	3167319	7537266	8.17354e+06	3900722	1035347	2.46803e+06	3.74198e+06
	Prom día				1.27742e+06				8.74486e+06				3.48687e+06				#DIV/0!				#DIV/0!
	DS Día				415449				959214				692138				#DIV/0!				#DIV/0!
7
	zonas	ip	isp	Prom zona	Prom Ratón	ip	isp	Prom zona	Prom Ratón	ip	isp	Prom zona	Prom Ratón	ip	isp	Prom zona	Prom Ratón	ip	isp	Prom zona	Prom Ratón
	R1	855127	220781	537954		10632597	2349486	6.49104e+06		3606491	1406022	2.50626e+06
		2161904	691424	1426664		13142449	4013963	8578206		2883914	642510	1763212
		820064	249660	534862	833160	12659312	3767668	8213490	7.76091e+06	1583021	278999	931010	1.73349e+06				#DIV/0!				#DIV/0!
	R2	1984643	348396	1.16652e+06		9320477	3503384	6.41193e+06		7024067	2101717	4562892
		1140014	327303	733658		8327964	2703631	5.5158e+06		11327290	4132578	7729934
		1391417	485501	938459	946212	8606460	2110438	5358449	5762059	12205975	2277333	7241654					#DIV/0!				#DIV/0!
	R3	1121130	444334	782732		6531938	2969016	4750477		3493455	1102560	2.29801e+06
		1229508	482420	855964		8885157	4699675	6792416		7949403	2112770	5.03109e+06
		767452	421216	594334	744343	12940707	6182493	9561600	7034831	5585065	1705472	3.64527e+06	3.65812e+06
	Prom día				841239				6.8526e+06				2.69581e+06				#DIV/0!				#DIV/0!
	DS Día				101177				1.01181e+06				1.36092e+06				#DIV/0!				#DIV/0!
14
	zonas	ip	isp	Prom zona	Prom Ratón	ip	isp	Prom zona	Prom Ratón	ip	isp	Prom zona	Prom Ratón	ip	isp	Prom zona	Prom Ratón	ip	isp	Prom zona	Prom Ratón
	R1	1749985	1090378	1.42018e+06		35112755	20112632	2.76127e+07		31413195	12608078	2.20106e+07		2091298	988581	1.53994e+06
		1584906	642729	1.11382e+06		31863685	14037446	2.29506e+07		16759656	7321285	1.20405e+07		4655151	1306394	2.98077e+06
		2604042	816146	1710094	1.4147e+06	34109925	17476518	2.57932e+07	2.54522e+07	24680586	6687467	1.5684e+07	1.65784e+07	2393680	1544289	1.96898e+06	2.16323e+06				#DIV/0!
	R2	3250821	993404	2.12211e+06		18120685	6873833	12497259		18500139	8738385	13619262		2996171	1291984	2.14408e+06
		2635954	935823	1.78589e+06		18130544	7956109	1.30433e+07		21053070	7500306	14276688		1992507	806693	1399600
		2166504	945906	1556205	1821402	15700034	7095047	1.13975e+07	1.23127e+07	40098123	18179409	29138766	19011572	4656443	1371547	3013995	2.18589e+06				#DIV/0!
	R5	1624939	744165	1184552		21082092	11704179	1.63931e+07		14752954	6194932	10473943		1891643	727899	1309771
		1391602	640871	1.01624e+06		12004879	7409016	9.70695e+06		15158809	7085416	1.11221e+07		988299	601262	794780
		2532595	895572	1.71408e+06	1.30496e+06	14810947	8970417	11890682	1.26636e+07	11578488	5190282	8384385	9.99348e+06	2273644	926027	1.59984e+06	1.2348e+06
	Prom día				1.51369e+06				1.68095e+07				1.51945e+07				1.86131e+06				#DIV/0!
	DS Día				272080				7.48683e+06				4.66561e+06				542692				#DIV/0!
21
	zonas	ip	isp	Prom zona	Prom Ratón	ip	isp	Prom zona	Prom Ratón	ip	isp	Prom zona	Prom Ratón	ip	isp	Prom zona	Prom Ratón	ip	isp	Prom zona	Prom Ratón
	R1	309326	59098	184212		3406590	363439	1.88501e+06		2169010	655388	1412199		1713602	653403	1.1835e+06		2163474	541199	1.35234e+06
		524531	294128	409330		3307426	441410	1874418		1722576	268222	995399		934397	548222	741310		1011456	102378
		602741	196966	399854	331132	3250566	605817	9271011	4.34348e+06	2193955	356250	1.2751e+06	1.22757e+06	303089	55926	179508	701440	1299151	207565	753358	1.05285e+06
	R2	4286296	1640029	2.96316e+06		15110298	3431724	6.07344e+06		17545163	6677884	1.21115e+07		2268770	583050	1425910		8307062	2574036	5440549
	quitaré	4391530	1514578	2953054		9720218	2426653	5.05395e+06		5167152	1514596	3340874		1065562	626838	846200		9178522	2559189	5.86886e+06
		1255123	442612	848868		7715016	2392875	3.49665e+06		13552415	5511635	9532025		2282917	494963	1388940		5371754	1940075	3.65591e+06
	R5	609958	111174	360566		5625117	1368184	3.49665e+06		1850033	238440	1.04424e+06		1089369	267795	678582		2684928	362072	1523500
		580812	99160	339986		4449223	855172	2.6522e+06		7095705	1887940	4.49182e+06		1040407	97712	569060		1143028	231472	687250
		488314	121649	304982	335178	5021033	1198763	3109898	3.08625e+06	2945635	541039	1743337	2.42647e+06	428740	129192	278966	508869	3968411	834381	2401396	1537382
	R7	119996	43383	81689.5		6452483	583614	3.51805e+06		3158271	332834	1.74555e+06		663786	165040	414413		3631900	1126352	2379126
		604374	60618	332496		4603391	741446	2.67242e+06		1096172	369509	732840		175430	21029	98229.5		4548843	511696	2.53027e+06
		151469	21790	86629.5	251058	2669714	327936	1498825	2824673	1958783	591993	1275388	1.83886e+06	253182	81288	167235	367748	1235259	219774	727516	1.70818e+06
	Prom día				305789				3.41813e+06				1830965				526019				1.4328e+06
	DS Día				47441.7				811976				599488				167506				339951
