# Supplementary material for: Effect of IL-17A on the immune response to pulmonary tuberculosis induced by high- and low-virulence strains of Mycobacterium bovis
Source: PLoS One. 2024 Jul 18;19(7):e0307307. doi: 10.1371/journal.pone.0307307 (PMC11257284; doi:10.1371/journal.pone.0307307)
Supplement: S5 File — DOI: 10.6084/m9.figshare.25549537. (XLSX) [file pone.0307307.s005.xlsx]

## Sheet: CFUs IL-17A neutralization 
TX 17	3	3´	4	4´	5	5´	6	6´	UFCs	prom	DE					TX 17	3	3´	4	4´	5	5´	6	6´	UFCs	prom	DE
R1			63	47	140	180	200	400	160	121.875	71.7106					R1					1030	1140			1085	951.667	117.189
R2		7	32	29	50	70			60							R2					820	910	3000	4200	865
R3					240	190	700	300	215							R3					920	890	2800	3800	905
R4				68	140		500	200	140
R5			53		180	180	300	200	180
R6	6.5	7.1	9	17	30				30
R7			27	13	20	40			30
R8			72	82		160	400	200	160
ISO	3	3´	4	4´	5	5´	6	6´	UFCs	prom	DE					ISO	3	3´	4	4´	5	5´	6	6´	UFCs	prom	DE
R1					520	510	2000	1700	515	366.25	126.145					R1			73	65	260	160	200	100	210	436.667	179.601
R2			86	86	410	350	600	900	380							R2			102	138	600	600	1900	1400	600
R3			95		500	470	1500	1600	485							R3					690	640	2300	1800	665
R4					420	570	1400	1200	495							R4			90	81	340	260	1400	500	300
R5				80	270	210	300	500	240							R5			106		290	400	1300	400	345
R6					250	380	800	1300	315							R6					510	490	1900	1200	500
R7			29	44	140	200	300	100	170
R8			85	71	340	320	900	300	330

## Sheet: Necrosis Isotype
Necrosis Isotype									ISO	Necrosis micras 2	prom	de	n				TX17	Necrosis micras 2	prom	de	n
								D21	1	14.5928	20.2577	6.08999	4			D21	1	28.0269	20.3765	5.90242	4
									2	18.1931							2	13.7357
		tx isotipo							3	19.3771							3	20.7015
									6	28.8678							6	19.0421
								D24	1	30.8793	43.3646	11.1151	3			D24	1	34.4197	25.8659	12.097	2
									2	52.1827							2	17.312
									3	47.0316
			ISOTIPO
	D21 R1				D21 R2				D21 R3				D21 R6				D24 R1				D24 R2				D24 R3
	ATOTAL	7.27187e+07			ATOTAL	7.34575e+07			ATOTAL	7.59439e+07			ATOTAL	6.37228e+07			ATOTAL	5.21032e+07			ATOTAL	6.32224e+07			ATOTAL	4.42218e+07
	espacio vacío	4.47689e+06			espacio vacío	8.57053e+06			espacio vacío	9.5498e+06			espacio vacío	3.14124e+06			espacio vacío	427676			espacio vacío	6.06641e+06			espacio vacío	2.49486e+06
	A tot-Esp Vacío	6.82418e+07			A tot-Esp Vacío	6.4887e+07			A tot-Esp Vacío	6.63941e+07			A tot-Esp Vacío	6.05816e+07			A tot-Esp Vacío	5.16755e+07			A tot-Esp Vacío	5.7156e+07			A tot-Esp Vacío	4.17269e+07
	Necrosis	9.95838e+06			Necrosis	1.18049e+07			Necrosis	1.28652e+07			Necrosis	1.74886e+07			Necrosis	1.5957e+07			Necrosis	2.98255e+07			Necrosis	1.96249e+07
	porcentaje de necrosis	14.5928			porcentaje de necrosis	18.1931			porcentaje de necrosis	19.3771			porcentaje de necrosis	28.8678			porcentaje de necrosis	30.8793			porcentaje de necrosis	52.1827			porcentaje de necrosis	47.0316
		micras cuadradas				micras cuadradas				micras cuadradas				micras cuadradas				micras cuadradas				micras cuadradas				micras cuadradas
		espacio vacío	Necrosis			espacio vacío	Necrosis			espacio vacío	Necrosis			espacio vacío	Necrosis			espacio vacío	Necrosis			espacio vacío	Necrosis			espacio vacío	Necrosis
	303 iso rep 21 1.tif	170352	18925.9		303 iso rep 21 2.tif	144682	32619.6		303 iso rep 21 3.tif	180026	34649.6		303 iso rep 21 6.tif	64202.9	43058		303 iso rep 24 1.tif	114515	70764.7		303 iso rep 24 2.tif	89491.3	132635		303 iso rep 24 3.tif	32605	53971
	303 iso rep 21 1.tif	198402	18963.2		303 iso rep 21 2.tif	273779	33831.3		303 iso rep 21 3.tif	410366	58248.7		303 iso rep 21 6.tif	124208	39678.9		303 iso rep 24 1.tif	313161	64368.7		303 iso rep 24 2.tif	173032	173604		303 iso rep 24 3.tif	50158.4	84669.7
	303 iso rep 21 1.tif	299585	18387.9		303 iso rep 21 2.tif	307937	54188.3		303 iso rep 21 3.tif	444001	55127.2		303 iso rep 21 6.tif	123030	39422.9		303 iso rep 24 1.tif		96881.2		303 iso rep 24 2.tif	174176	187565		303 iso rep 24 3.tif	54169.5	110245
	303 iso rep 21 1.tif	420007	21571.1		303 iso rep 21 2.tif	318067	62185.7		303 iso rep 21 3.tif	1.14453e+06	66614.5		303 iso rep 21 6.tif	146684	45822.8		303 iso rep 24 1.tif		106639		303 iso rep 24 2.tif	517035	202328		303 iso rep 24 3.tif	66798.5	112152
	303 iso rep 21 1.tif	3.38855e+06	17323.9		303 iso rep 21 2.tif	595613	62234.2		303 iso rep 21 3.tif	1.89703e+06	65678.1		303 iso rep 21 6.tif	206484	52068.9		303 iso rep 24 1.tif		107131		303 iso rep 24 2.tif	368036	169599		303 iso rep 24 3.tif	68069.4	173589
	303 iso rep 21 1.tif		22577		303 iso rep 21 2.tif	630144	48662.8		303 iso rep 21 3.tif	5.47385e+06	70360.4		303 iso rep 21 6.tif	164962	60055.9		303 iso rep 24 1.tif		101555		303 iso rep 24 2.tif	776583	232311		303 iso rep 24 3.tif	44995.7	187012
	303 iso rep 21 1.tif		22465.2		303 iso rep 21 2.tif	522233	60246.8		303 iso rep 21 3.tif		70859.9		303 iso rep 21 6.tif	232646	51352.1		303 iso rep 24 1.tif		136323		303 iso rep 24 2.tif	939544	200955		303 iso rep 24 3.tif	123907	196940
	303 iso rep 21 1.tif		20155.4		303 iso rep 21 2.tif	5.77807e+06	64899.9		303 iso rep 21 3.tif		74605.9		303 iso rep 21 6.tif	372623	61540.7		303 iso rep 24 1.tif		121727		303 iso rep 24 2.tif	1.05044e+06	258632		303 iso rep 24 3.tif	141897	209728
	303 iso rep 21 1.tif		23918.2		303 iso rep 21 2.tif		64172.9		303 iso rep 21 3.tif		42203.7		303 iso rep 21 6.tif	424999	107005		303 iso rep 24 1.tif		155756		303 iso rep 24 2.tif	1.97808e+06	482131		303 iso rep 24 3.tif	169657	396701
	303 iso rep 21 1.tif		20285.4		303 iso rep 21 2.tif		73672.9		303 iso rep 21 3.tif		91587.2		303 iso rep 21 6.tif	294340	78333.8		303 iso rep 24 1.tif		149647		303 iso rep 24 2.tif		320772		303 iso rep 24 3.tif	198132	293485
	303 iso rep 21 1.tif		14418		303 iso rep 21 2.tif		69213.7		303 iso rep 21 3.tif		79600.4		303 iso rep 21 6.tif	987057	160507		303 iso rep 24 1.tif		127631		303 iso rep 24 2.tif		453178		303 iso rep 24 3.tif	556667	492967
	303 iso rep 21 1.tif		26451.6		303 iso rep 21 2.tif		53849		303 iso rep 21 3.tif		51193.9		303 iso rep 21 6.tif		170132		303 iso rep 24 1.tif		91018.3		303 iso rep 24 2.tif		368265		303 iso rep 24 3.tif	987800	287885
	303 iso rep 21 1.tif		23247.6		303 iso rep 21 2.tif		100622		303 iso rep 21 3.tif		107819		303 iso rep 21 6.tif		132860		303 iso rep 24 1.tif		134109		303 iso rep 24 2.tif		581922		303 iso rep 24 3.tif		454762
	303 iso rep 21 1.tif		32226.3		303 iso rep 21 2.tif		92527.1		303 iso rep 21 3.tif		102450		303 iso rep 21 6.tif		202849		303 iso rep 24 1.tif		193686		303 iso rep 24 2.tif		417359		303 iso rep 24 3.tif		1.6117e+06
	303 iso rep 21 1.tif		25743.7		303 iso rep 21 2.tif		91363.9		303 iso rep 21 3.tif		111940		303 iso rep 21 6.tif		218055		303 iso rep 24 1.tif		214713		303 iso rep 24 2.tif		351671		303 iso rep 24 3.tif		1.21564e+06
	303 iso rep 21 1.tif		32114.5		303 iso rep 21 2.tif		69504.4		303 iso rep 21 3.tif		129795		303 iso rep 21 6.tif		150882		303 iso rep 24 1.tif		226070		303 iso rep 24 2.tif		531912		303 iso rep 24 3.tif		1.47715e+06
	303 iso rep 21 1.tif		28873.2		303 iso rep 21 2.tif		54769.9		303 iso rep 21 3.tif		113001		303 iso rep 21 6.tif		247494		303 iso rep 24 1.tif		218075		303 iso rep 24 2.tif		955336		303 iso rep 24 3.tif		2.03422e+06
	303 iso rep 21 1.tif		37404.8		303 iso rep 21 2.tif		80458.4		303 iso rep 21 3.tif		147651		303 iso rep 21 6.tif		213447		303 iso rep 24 1.tif		187203		303 iso rep 24 2.tif		911849		303 iso rep 24 3.tif		2.36376e+06
	303 iso rep 21 1.tif		39034.7		303 iso rep 21 2.tif		132950		303 iso rep 21 3.tif		132667		303 iso rep 21 6.tif		305553		303 iso rep 24 1.tif		309135		303 iso rep 24 2.tif		772463		303 iso rep 24 3.tif		2.63425e+06
	303 iso rep 21 1.tif		41763.7		303 iso rep 21 2.tif		118022		303 iso rep 21 3.tif		129296		303 iso rep 21 6.tif		372725		303 iso rep 24 1.tif		240379		303 iso rep 24 2.tif		825334		303 iso rep 24 3.tif		5.23403e+06
	303 iso rep 21 1.tif		42657.9		303 iso rep 21 2.tif		145116		303 iso rep 21 3.tif		142344		303 iso rep 21 6.tif		375029		303 iso rep 24 1.tif		314218		303 iso rep 24 2.tif		790658
	303 iso rep 21 1.tif		24514.3		303 iso rep 21 2.tif		107795		303 iso rep 21 3.tif		121554		303 iso rep 21 6.tif		433498		303 iso rep 24 1.tif		349560		303 iso rep 24 2.tif		1.02125e+06
	303 iso rep 21 1.tif		38783.3		303 iso rep 21 2.tif		97131.7		303 iso rep 21 3.tif		105947		303 iso rep 21 6.tif		542346		303 iso rep 24 1.tif		360301		303 iso rep 24 2.tif		1.56083e+06
	303 iso rep 21 1.tif		24179		303 iso rep 21 2.tif		98634.2		303 iso rep 21 3.tif		156641		303 iso rep 21 6.tif		972004		303 iso rep 24 1.tif		366615		303 iso rep 24 2.tif		1.64391e+06
	303 iso rep 21 1.tif		36920.5		303 iso rep 21 2.tif		154567		303 iso rep 21 3.tif		170501		303 iso rep 21 6.tif		987210		303 iso rep 24 1.tif		417495		303 iso rep 24 2.tif		2.3032e+06
	303 iso rep 21 1.tif		52083.6		303 iso rep 21 2.tif		150399		303 iso rep 21 3.tif		110067		303 iso rep 21 6.tif		704952		303 iso rep 24 1.tif		426720		303 iso rep 24 2.tif		1.11853e+06
	303 iso rep 21 1.tif		38522.5		303 iso rep 21 2.tif		87825.7		303 iso rep 21 3.tif		187732		303 iso rep 21 6.tif		846363		303 iso rep 24 1.tif		429303		303 iso rep 24 2.tif		1.56919e+06
	303 iso rep 21 1.tif		44595.2		303 iso rep 21 2.tif		205266		303 iso rep 21 3.tif		266583		303 iso rep 21 6.tif		1.07476e+06		303 iso rep 24 1.tif		307125		303 iso rep 24 2.tif		1.93276e+06
	303 iso rep 21 1.tif		45526.6		303 iso rep 21 2.tif		168236		303 iso rep 21 3.tif		196535		303 iso rep 21 6.tif		1.49162e+06		303 iso rep 24 1.tif		413928		303 iso rep 24 2.tif		4.17061e+06
	303 iso rep 21 1.tif		37926.4		303 iso rep 21 2.tif		215444		303 iso rep 21 3.tif		179366		303 iso rep 21 6.tif		940057		303 iso rep 24 1.tif		604493		303 iso rep 24 2.tif		5.18477e+06
	303 iso rep 21 1.tif		54505.2		303 iso rep 21 2.tif		191161		303 iso rep 21 3.tif		235305		303 iso rep 21 6.tif		2.1037e+06		303 iso rep 24 1.tif		596703
	303 iso rep 21 1.tif		56032.7		303 iso rep 21 2.tif		336665		303 iso rep 21 3.tif		283689		303 iso rep 21 6.tif		1.76538e+06		303 iso rep 24 1.tif		741922
	303 iso rep 21 1.tif		43216.7		303 iso rep 21 2.tif		294643		303 iso rep 21 3.tif		178742		303 iso rep 21 6.tif		2.49885e+06		303 iso rep 24 1.tif		581656
	303 iso rep 21 1.tif		24029.9		303 iso rep 21 2.tif		314321		303 iso rep 21 3.tif		160387						303 iso rep 24 1.tif		517123
	303 iso rep 21 1.tif		48477.2		303 iso rep 21 2.tif		322076		303 iso rep 21 3.tif		281442						303 iso rep 24 1.tif		660088
	303 iso rep 21 1.tif		54356.2		303 iso rep 21 2.tif		286791		303 iso rep 21 3.tif		364726						303 iso rep 24 1.tif		584813
	303 iso rep 21 1.tif		48544.3		303 iso rep 21 2.tif		368073		303 iso rep 21 3.tif		311846						303 iso rep 24 1.tif		436683
	303 iso rep 21 1.tif		68178.1		303 iso rep 21 2.tif		493705		303 iso rep 21 3.tif		214328						303 iso rep 24 1.tif		743521
	303 iso rep 21 1.tif		53685.6		303 iso rep 21 2.tif		772207		303 iso rep 21 3.tif		319775						303 iso rep 24 1.tif		1.52472e+06
	303 iso rep 21 1.tif		56889.6		303 iso rep 21 2.tif		615216		303 iso rep 21 3.tif		273763						303 iso rep 24 1.tif		950568
	303 iso rep 21 1.tif		76804.4		303 iso rep 21 2.tif		743755		303 iso rep 21 3.tif		365600						303 iso rep 24 1.tif		1.57667e+06
	303 iso rep 21 1.tif		45601.1		303 iso rep 21 2.tif		646624		303 iso rep 21 3.tif		509942
	303 iso rep 21 1.tif		68364.3		303 iso rep 21 2.tif		1.84284e+06		303 iso rep 21 3.tif		351740
	303 iso rep 21 1.tif		76560.6		303 iso rep 21 2.tif		1.72646e+06		303 iso rep 21 3.tif		293241
	303 iso rep 21 1.tif		41912.8						303 iso rep 21 3.tif		588293
	303 iso rep 21 1.tif		74660.6						303 iso rep 21 3.tif		623005
	303 iso rep 21 1.tif		78476.1						303 iso rep 21 3.tif		961697
	303 iso rep 21 1.tif		74735						303 iso rep 21 3.tif		1.00652e+06
	303 iso rep 21 1.tif		59907.3						303 iso rep 21 3.tif		851068
	303 iso rep 21 1.tif		66203.5						303 iso rep 21 3.tif		1.31749e+06
	303 iso rep 21 1.tif		78535.2
	303 iso rep 21 1.tif		70750.4
	303 iso rep 21 1.tif		100889
	303 iso rep 21 1.tif		92096.3
	303 iso rep 21 1.tif		71009.6
	303 iso rep 21 1.tif		97903.2
	303 iso rep 21 1.tif		85464.8
	303 iso rep 21 1.tif		116275
	303 iso rep 21 1.tif		87104
	303 iso rep 21 1.tif		89364.2
	303 iso rep 21 1.tif		142392
	303 iso rep 21 1.tif		155371
	303 iso rep 21 1.tif		66725.1
	303 iso rep 21 1.tif		94695.4
	303 iso rep 21 1.tif		92059.1
	303 iso rep 21 1.tif		80509.8
	303 iso rep 21 1.tif		151350
	303 iso rep 21 1.tif		174059
	303 iso rep 21 1.tif		131029
	303 iso rep 21 1.tif		219101
	303 iso rep 21 1.tif		136441
	303 iso rep 21 1.tif		129278
	303 iso rep 21 1.tif		163232
	303 iso rep 21 1.tif		184155
	303 iso rep 21 1.tif		69742.8
	303 iso rep 21 1.tif		182433
	303 iso rep 21 1.tif		89041.3
	303 iso rep 21 1.tif		169216
	303 iso rep 21 1.tif		258443
	303 iso rep 21 1.tif		160572
	303 iso rep 21 1.tif		186353
	303 iso rep 21 1.tif		226664
	303 iso rep 21 1.tif		398972
	303 iso rep 21 1.tif		256022
	303 iso rep 21 1.tif		335635
	303 iso rep 21 1.tif		470317
	303 iso rep 21 1.tif		795821
	303 iso rep 21 1.tif		421973
	303 iso rep 21 1.tif		448895
	303 iso rep 21 1.tif		615791

## Sheet: Necrosis anti-IL-17A
									TX17	Necrosis micras 2	prom	de	n
								D21	1	28.0269	20.3765	5.90242	4
									2	13.7357
									3	20.7015
									6	19.0421
								D24	1	34.4197	25.8659	12.097	2
									2	17.312
			TX17
	D21 R1				D21 R2				D21 R3				D21 R6				D24 R1				D24 R2
	ATOTAL	6.58752e+07			ATOTAL	6.9738e+07			ATOTAL	8.27896e+07			ATOTAL	6.75846e+07			ATOTAL	5.69032e+07			ATOTAL	6.02612e+07
	espacio vacío	200140			espacio vacío	5.55828e+06			espacio vacío	6.07489e+06			espacio vacío	5.55782e+06			espacio vacío	5.02333e+06			espacio vacío	6.55462e+06
	A tot-Esp Vacío	6.5675e+07			A tot-Esp Vacío	6.41797e+07			A tot-Esp Vacío	7.67147e+07			A tot-Esp Vacío	6.20268e+07			A tot-Esp Vacío	5.18798e+07			A tot-Esp Vacío	5.37066e+07
	Necrosis	1.84067e+07			Necrosis	8.8155e+06			Necrosis	1.58811e+07			Necrosis	1.18112e+07			Necrosis	1.78569e+07			Necrosis	9.29768e+06
	porcentaje de necrosis	28.0269			porcentaje de necrosis	13.7357			porcentaje de necrosis	20.7015			porcentaje de necrosis	19.0421			porcentaje de necrosis	34.4197			porcentaje de necrosis	17.312
		micras cuadradas				micras cuadradas				micras cuadradas				micras cuadradas				micras cuadradas				micras cuadradas
		espacio vacío	Necrosis			espacio vacío	Necrosis			espacio vacío	Necrosis			espacio vacío	Necrosis			espacio vacío	Necrosis			espacio vacío	Necrosis
	303 tx 21.1 .tif	200140	12151.1		303 tx 21 2.tif	178059	12164.6		303 tx 21 3.tif	306640	29556.4			220900	26210.7		303 tx 24 1.tif	176119	37682.4		303 tx 24 2.tif	192042	30100.1
	303 tx 21.1 .tif		14058.8		303 tx 21 2.tif	191532	21449.1		303 tx 21 3.tif	1.18955e+06	31809.9			147826	39891.6		303 tx 24 1.tif	131822	52855.9		303 tx 24 2.tif	177582	22488.1
	303 tx 21.1 .tif		12980.5		303 tx 21 2.tif	182028	19743.9		303 tx 21 3.tif	1.53607e+06	39090.8			337450	36866		303 tx 24 1.tif	160642	47534.4		303 tx 24 2.tif	208375	46819.4
	303 tx 21.1 .tif		20196.5		303 tx 21 2.tif	261973	24556.6		303 tx 21 3.tif	1.66023e+06	40564.2			241783	34859.9		303 tx 24 1.tif	246780	75508.4		303 tx 24 2.tif	238857	48641.7
	303 tx 21.1 .tif		13561.1		303 tx 21 2.tif	286347	23912.4		303 tx 21 3.tif	1.3824e+06	46371.5			409637	39792.9		303 tx 24 1.tif	4.30797e+06	124409		303 tx 24 2.tif	215346	48361.4
	303 tx 21.1 .tif		30813.1		303 tx 21 2.tif	238101	27815.7		303 tx 21 3.tif		49405.2			225175	40319.2		303 tx 24 1.tif		105928		303 tx 24 2.tif	548247	58734.6
	303 tx 21.1 .tif		31891.5		303 tx 21 2.tif	365174	32060		303 tx 21 3.tif		47671.6			355505	55447		303 tx 24 1.tif		109020		303 tx 24 2.tif	504761	60627.1
	303 tx 21.1 .tif		39148.8		303 tx 21 2.tif	902649	32439		303 tx 21 3.tif		67867			427790	45350.8		303 tx 24 1.tif		137726		303 tx 24 2.tif	323018	69107.8
	303 tx 21.1 .tif		62331.3		303 tx 21 2.tif	2.95242e+06	38653.9		303 tx 21 3.tif		70553.9			2.1623e+06	52585.8		303 tx 24 1.tif		146199		303 tx 24 2.tif	1.03917e+06	64622.1
	303 tx 21.1 .tif		35789.6		303 tx 21 2.tif		35773.8		303 tx 21 3.tif		66913.7			1.02945e+06	60116.9		303 tx 24 1.tif		228251		303 tx 24 2.tif	1.10721e+06	59015
	303 tx 21.1 .tif		60216.3		303 tx 21 2.tif		36797.2		303 tx 21 3.tif		72720.9				63076.7		303 tx 24 1.tif		186188		303 tx 24 2.tif	2.00001e+06	70719.9
	303 tx 21.1 .tif		48728.7		303 tx 21 2.tif		39222.3		303 tx 21 3.tif		85028.9				26671.1		303 tx 24 1.tif		412564		303 tx 24 2.tif		90484.8
	303 tx 21.1 .tif		40144.1		303 tx 21 2.tif		47180.5		303 tx 21 3.tif		87802.4				80473.8		303 tx 24 1.tif		378477		303 tx 24 2.tif		68547.1
	303 tx 21.1 .tif		61377.5		303 tx 21 2.tif		46687.8		303 tx 21 3.tif		63706.6				66398.3		303 tx 24 1.tif		178559		303 tx 24 2.tif		95250.9
	303 tx 21.1 .tif		61958		303 tx 21 2.tif		42329.8		303 tx 21 3.tif		81479.1				75080.4		303 tx 24 1.tif		288442		303 tx 24 2.tif		85578.7
	303 tx 21.1 .tif		65939.3		303 tx 21 2.tif		40927.7		303 tx 21 3.tif		91009.4				47910.6		303 tx 24 1.tif		300595		303 tx 24 2.tif		121114
	303 tx 21.1 .tif		102766		303 tx 21 2.tif		54229.2		303 tx 21 3.tif		107911				69292.3		303 tx 24 1.tif		562718		303 tx 24 2.tif		125810
	303 tx 21.1 .tif		63160.6		303 tx 21 2.tif		43542.5		303 tx 21 3.tif		77574.8				107481		303 tx 24 1.tif		486706		303 tx 24 2.tif		95461.2
	303 tx 21.1 .tif		73113.8		303 tx 21 2.tif		57601.9		303 tx 21 3.tif		97250.1				107276		303 tx 24 1.tif		573001		303 tx 24 2.tif		126791
	303 tx 21.1 .tif		94927.5		303 tx 21 2.tif		61543		303 tx 21 3.tif		122993				87084		303 tx 24 1.tif		389552		303 tx 24 2.tif		134291
	303 tx 21.1 .tif		113092		303 tx 21 2.tif		61656.7		303 tx 21 3.tif		122039				108263		303 tx 24 1.tif		469662		303 tx 24 2.tif		174171
	303 tx 21.1 .tif		102558		303 tx 21 2.tif		65825.4		303 tx 21 3.tif		118312				125101		303 tx 24 1.tif		549270		303 tx 24 2.tif		124338
	303 tx 21.1 .tif		123750		303 tx 21 2.tif		62035.7		303 tx 21 3.tif		122473				126877		303 tx 24 1.tif		449024		303 tx 24 2.tif		120343
	303 tx 21.1 .tif		178865		303 tx 21 2.tif		56352.7		303 tx 21 3.tif		127500				116715		303 tx 24 1.tif		784568		303 tx 24 2.tif		121184
	303 tx 21.1 .tif		130427		303 tx 21 2.tif		67303.2		303 tx 21 3.tif		111725				114271		303 tx 24 1.tif		1.33672e+06		303 tx 24 2.tif		178166
	303 tx 21.1 .tif		122630		303 tx 21 2.tif		87463.9		303 tx 21 3.tif		95863.3				130692		303 tx 24 1.tif		1.86211e+06		303 tx 24 2.tif		219939
	303 tx 21.1 .tif		150416		303 tx 21 2.tif		72788.8		303 tx 21 3.tif		154022				105270		303 tx 24 1.tif		1.26682e+06		303 tx 24 2.tif		268231
	303 tx 21.1 .tif		177787		304 tx 21 2.tif		73556.1		303 tx 21 3.tif		140415				135888		303 tx 24 1.tif		2.01794e+06		303 tx 24 2.tif		282669
	303 tx 21.1 .tif		244680		305 tx 21 2.tif		70259.1		303 tx 21 3.tif		144840				102311		303 tx 24 1.tif		4.29887e+06		303 tx 24 2.tif		304257
	303 tx 21.1 .tif		538379		306 tx 21 2.tif		28573.5		303 tx 21 3.tif		144055				167919						303 tx 24 2.tif		239424
	303 tx 21.1 .tif		548955		307 tx 21 2.tif		99552.7		303 tx 21 3.tif		120999				111091						303 tx 24 2.tif		248255
	303 tx 21.1 .tif		726369		308 tx 21 2.tif		62983.2		303 tx 21 3.tif		175778				150490						303 tx 24 2.tif		295215
	303 tx 21.1 .tif		1.64251e+06		309 tx 21 2.tif		126080		303 tx 21 3.tif		135387				156047						303 tx 24 2.tif		294654
	303 tx 21.1 .tif		5.31769e+06		310 tx 21 2.tif		87122.8		303 tx 21 3.tif		131574				222401						303 tx 24 2.tif		292622
	303 tx 21.1 .tif		7.34331e+06		311 tx 21 2.tif		143621		303 tx 21 3.tif		184879				132501						303 tx 24 2.tif		320167
					312 tx 21 2.tif		148552		303 tx 21 3.tif		106611				147891						303 tx 24 2.tif		335306
					313 tx 21 2.tif		142754		303 tx 21 3.tif		235064				226261						303 tx 24 2.tif		324372
					314 tx 21 2.tif		127800		303 tx 21 3.tif		220243				173708						303 tx 24 2.tif		467844
					315 tx 21 2.tif		135402		303 tx 21 3.tif		228997				241717						303 tx 24 2.tif		389485
					316 tx 21 2.tif		138131		303 tx 21 3.tif		194933				169301						303 tx 24 2.tif		412684
					317 tx 21 2.tif		132067		303 tx 21 3.tif		303625				367641						303 tx 24 2.tif		386752
					318 tx 21 2.tif		138510		303 tx 21 3.tif		268261				361030						303 tx 24 2.tif		773503
					319 tx 21 2.tif		172502		303 tx 21 3.tif		260634				268607						303 tx 24 2.tif		1.20154e+06
					320 tx 21 2.tif		100500		303 tx 21 3.tif		325814				183804
					321 tx 21 2.tif		99097.9		303 tx 21 3.tif		328934				238790
					322 tx 21 2.tif		127520		303 tx 21 3.tif		559578				445234
					323 tx 21 2.tif		160452		303 tx 21 3.tif		402262				570848
					324 tx 21 2.tif		207074		303 tx 21 3.tif		720535				540066
					325 tx 21 2.tif		191532		303 tx 21 3.tif		550824				582720
					326 tx 21 2.tif		93906.1		303 tx 21 3.tif		1.01957e+06				416148
					327 tx 21 2.tif		251630		303 tx 21 3.tif		997983				1.08908e+06
					328 tx 21 2.tif		261693		303 tx 21 3.tif		1.93555e+06				752152
					329 tx 21 2.tif		150940		303 tx 21 3.tif		1.88988e+06				627972
					330 tx 21 2.tif		251819		303 tx 21 3.tif		1.92463e+06				1.24019e+06
					331 tx 21 2.tif		248673
					332 tx 21 2.tif		338228
					333 tx 21 2.tif		315574
					334 tx 21 2.tif		225670
					335 tx 21 2.tif		271714
					336 tx 21 2.tif		538388
					337 tx 21 2.tif		647491
					338 tx 21 2.tif		435008
					339 tx 21 2.tif		859064
